# Supplementary material for: Descriptive Epidemiology of Hospitalization of Patients with a Rare Tumor in an Italian Region
Source: Curr Oncol. 2022 Dec 8;29(12):9711–21. doi: 10.3390/curroncol29120762 (PMC9776515; doi:10.3390/curroncol29120762)
Supplement: Supplementary file 1 [file curroncol-29-00762-s001.zip]

Archive with 1 entries (1 files):
- curroncol-2009375-supplementary.pdf
